# Supplementary material for: A single-institution retrospective analysis of gastric carcinoma with positive peritoneal lavage cytology and without serosal invasion: A case series
Source: Ann Med Surg (Lond). 2019 Jan 30;39:10–5. doi: 10.1016/j.amsu.2019.01.003 (PMC6370578; doi:10.1016/j.amsu.2019.01.003)
Supplement: Multimedia component 1 [file mmc1.xml]

<?xml version="1.0" encoding="utf-8" standalone="no"?>
<data>
  <datasets>
    <author>drtaizo@gmail.com;dr_taizo@hotmail.com</author>
    <type>0</type>
    <dataset>
      <value>4</value>
      <reason>Data will be made available on request</reason>
      <comments />
    </dataset>
  </datasets>
</data>
